# Supplementary material for: Three-Year Clinical Outcomes Based on Pre-Percutaneous Coronary Intervention Coronary Blood Flow Grade and Symptom-to-Balloon Time in Patients with Non-ST-Segment Elevation Myocardial Infarction
Source: J Clin Med. 2023 May 24;12(11):3654. doi: 10.3390/jcm12113654 (PMC10254009; doi:10.3390/jcm12113654)
Supplement: Supplementary file 1 [file jcm-12-03654-s001.zip]

Archive with 1 entries (1 files):
- jcm-2409913-supplementary.pdf
